# Supplementary material for: BCL2L11 Induction Mediates Sensitivity to Src and MEK1/2 Inhibition in Thyroid Cancer
Source: Cancers (Basel). 2023 Jan 6;15(2):378. doi: 10.3390/cancers15020378 (PMC9856535; doi:10.3390/cancers15020378)
Supplement: Supplementary file 1 [file cancers-15-00378-s001.zip]

Archive with 1 entries (1 files):
- cancers-2116871-supplementary.pdf
